# Supplementary material for: Health Risks for Consumers of Forest Ground Cover Produce Contaminated with Heavy Metals
Source: Toxics. 2024 Jan 24;12(2):101. doi: 10.3390/toxics12020101 (PMC10892603; doi:10.3390/toxics12020101)
Supplement: Supplementary file 1 [file toxics-12-00101-s001.zip]

Archive with 1 entries (1 files):
- toxics-2778125-supplementary.pdf
